# Supplementary material for: Associations of Place-Based Factors with Service Use and Consumer-Reported Unmet Service Needs Among Older Adults Using Publicly Funded Home- and Community-Based Services in the United States
Source: Int J Environ Res Public Health. 2025 Sep 22;22(9):1461. doi: 10.3390/ijerph22091461 (PMC12469763; doi:10.3390/ijerph22091461)
Supplement: Supplementary file 1 [file ijerph-22-01461-s001.zip]

Archive with 1 entries (1 files):
- ijerph-3791989-supplementary.pdf
